# Supplementary material for: Arginine-Dependent Nitric Oxide Generation and S-Nitrosation in the Non-Photosynthetic Unicellular Alga Polytomella parva
Source: Antioxidants (Basel). 2022 May 11;11(5):949. doi: 10.3390/antiox11050949 (PMC9138000; doi:10.3390/antiox11050949)
Supplement: Supplementary file 1 [file antioxidants-11-00949-s001.zip]

Archive with 1 entries (1 files):
- antioxidants-1656725-supplementary.pdf
